# Supplementary material for: Defining what a ‘carer’ is and the role they play in in-patient mental healthcare: A focus group study with patients, carers and clinicians
Source: BJPsych Open. 2020 Aug 18;6(5):e89. doi: 10.1192/bjo.2020.70 (PMC7453793; doi:10.1192/bjo.2020.70)
Supplement: Supplementary file 1 [file S2056472420000708sup001.zip]

Archive with 4 entries (4 files):
- coi_disclosure_DIRIK.pdf
- coi_disclosure_GIACCO.pdf
- coi_disclosure_KASELIONYTE.pdf
- coi_disclosure_PRIEBE.pdf
